# Supplementary material for: Development of Optimized Ultrasound-Assisted Extraction Methods for the Recovery of Total Phenolic Compounds and Anthocyanins from Onion Bulbs
Source: Antioxidants (Basel). 2021 Nov 3;10(11):1755. doi: 10.3390/antiox10111755 (PMC8614850; doi:10.3390/antiox10111755)
Supplement: Supplementary file 1 [file antioxidants-10-01755-s001.zip]

Archive with 1 entries (1 files):
- antioxidants-1432315-supplementary.pdf
